# Supplementary material for: Prevalence and Determinants of Vitamin D Deficiency in 1825 Cape Town Primary Schoolchildren: A Cross-Sectional Study
Source: Nutrients. 2022 Mar 16;14(6):1263. doi: 10.3390/nu14061263 (PMC8952729; doi:10.3390/nu14061263)
Supplement: Supplementary file 1 [file nutrients-14-01263-s001.zip]

Archive with 1 entries (1 files):
- nutrients-1604654-supplementary.pdf
